# Supplementary material for: Microfluidic Production of Spatially Structured Biomimetic Microgels as Compartmentalized Artificial Cells
Source: Small Sci. 2025 Feb 6;5(4):2400320. doi: 10.1002/smsc.202400320 (PMC12245075; doi:10.1002/smsc.202400320)
Supplement: Supplementary file 1 — Supplementary Material [file SMSC-5-2400320-s001.zip]

Archive with 7 entries (7 files):
- smsc202400320-sup-0001-SuppData-S1.pdf
- smsc202400320-sup-0002-SuppData-S2.avi
- smsc202400320-sup-0003-SuppData-S3.avi
- smsc202400320-sup-0004-SuppData-S4.avi
- smsc202400320-sup-0005-SuppData-S5.avi
- smsc202400320-sup-0006-SuppData-S6.avi
- smsc202400320-sup-0007-SuppData-S7.avi
